# Supplementary material for: The Influence of Behavioral Sciences on Adherence to Physical Activity and Weight Loss in Overweight and Obese Patients: A Systematic Review of Randomized Controlled Trials
Source: Int J Environ Res Public Health. 2024 May 16;21(5):630. doi: 10.3390/ijerph21050630 (PMC11121225; doi:10.3390/ijerph21050630)
Supplement: Supplementary file 1 [file ijerph-21-00630-s001.zip]

Archive with 3 entries (2 files):
- ijerph-2976286-supplementary/
- ijerph-2976286-supplementary/Table S1. Prisma_checklist.pdf
- ijerph-2976286-supplementary/Table S2. Main findings of the study.pdf
